# Supplementary material for: Characterization of Transcriptional Responses to Genomovirus Infection of the White Mold Fungus, Sclerotinia sclerotiorum
Source: Viruses. 2022 Aug 27;14(9):1892. doi: 10.3390/v14091892 (PMC9506476; doi:10.3390/v14091892)
Supplement: Supplementary file 1 [file viruses-14-01892-s001.zip]

Archive with 1 entries (1 files):
- viruses-1808337-supplementary.pdf
